# Supplementary material for: ER stress induces caspase‐2‐tBID‐GSDME‐dependent cell death in neurons lytically infected with herpes simplex virus type 2
Source: EMBO J. 2023 Aug 30;42(19):e113118. doi: 10.15252/embj.2022113118 (PMC10548179; doi:10.15252/embj.2022113118)
Supplement: Supplementary file 3 — Dataset EV1 [file EMBJ-42-e113118-s003.xlsx]

## Sheet: Sheet1
Fig 3B		N-GSDME/Vinculin ratio				P value
	Control	1	1	1	1	0.005
	Z-VDVAD	0.425226	0.776779	0.154234	0.4451
Fig 3C		N-GSDME/Vinculin ratio				P value
	AAVS1	1	1	1		0.0008
	CASP2-/-	0.125518	0.394626	0.297992
Fig 4B		N-GSDME/Vinculin ratio				P value
	AAVS1	1	1	1		0.0005
	BID-/-	0.396481	0.15963	0.276373
Fig 4H		N-GSDME/Vinculin ratio				P value
	Control	1	1	1		0.0207
	EtBr	0.494226	0.737712	0.272095
Fig 5G		N-GSDME/Vinculin ratio				P value
	Vehicle	1	1	1	1	<0.0001
	TUDCA	0.308237	0.205234	0.0831861	0.0831861
Fig 5K
		tBID/Vinculin ratio				P value
	Vehicle	1	1	1		0.0002
	TUDCA	0.335363	0.144099	0.195309
Fig S1C		N-GSDME/Vinculin ratio				P value
	Vehicle	1	1	1	1	0.0004
	CHX	0.849614	0.234059	0.386174	0.4335
Fig S1G		N-GSDME/Vinculin ratio				P value
	Vehicle	1	1	1	1	0.0069
	ACV	0.875207	0.545673	0.420685	0.412653
Fig S1K		N-GSDME/Vinculin ratio				P value
	Vehicle	1	1	1		0.0035
	Z-VAD	0	0.419388	0.00230697
Fig S1L		N-GSDME/Vinculin ratio				P value
	AAVS1	1	1	1		NS
	CASP3-/-	0.289654	0.51173	1.02504
		N-GSDME/Vinculin ratio				P value
	AAVS1	1	1	1		<0.0001
	CASP3-/-	0.447956	0.511408	0.401775
Fig S1M		N-GSDME/Vinculin ratio				P value
	AAVS1	1	1	1		0.0058
	CASP3/7-/-	0.171893	0.554029	0.143382
Fig S3A		N-GSDME/Vinculin ratio				P value
	Vehicle	1	1	1	1	NS
	Z-YVAD	1.27666	0.779906	0.914345	0.661262
Fig S3B		N-GSDME/Vinculin ratio				P value
	Vehicle	1	1	1	1	0.0001
	Z-DEVD	0.343112	0.366309	0.578835	0.552238
Fig S3C		N-GSDME/Vinculin ratio				P value
	Vehicle	1	1	1	1	NS
	Z-VEID	0.644424	0.999782	0.85612	0.873671
Fig S3D		N-GSDME/Vinculin ratio				P value
	Vehicle	1	1	1		NS
	Z-IETD	0.969303	0.936299	1.00531
Fig S3E		N-GSDME/Vinculin ratio				P value
	Vehicle	1	1	1	1	NS
	Z-LEHD	1.01474	1.24863	1.151	0.913196
Fig S4E		N-GSDME/Vinculin ratio				P value
	AAVS1	1	1	1	1	<0.0001
	IFI16-/-	0.359849	0.544566	0.41657	0.342815
Fig S4I		N-GSDME/Vinculin ratio				P value
	Vehicle	1	1	1		NS
	MCC950	0.781001	0.965012	1.39566
Fig S4J		N-GSDME/Vinculin ratio				P value
	Vehicle	1	1	1		NS
	NAC	0.845856	1.40149	1.48804
Fig 6E		N-GSDME/Vinculin ratio				P value
	AAVS1	1	1	1	1	<0.0001
	IRE1α-/-	0.568903	0.414152	0.451139	0.52548
Fig 6F		N-GSDME/Vinculin ratio				P value
	Vehicle	1	1	1		0.0379
	IXA4	0.586731	0.895134	0.610134
Fig 6G		N-GSDME/Vinculin ratio				P value
	Vehicle	1	1	1	1	0.0003
	SP600125	0.6089	0.414425	0.507075	0.685957
