# Supplementary material for: ER stress induces caspase‐2‐tBID‐GSDME‐dependent cell death in neurons lytically infected with herpes simplex virus type 2
Source: EMBO J. 2023 Aug 30;42(19):e113118. doi: 10.15252/embj.2022113118 (PMC10548179; doi:10.15252/embj.2022113118)
Supplement: Supplementary file 5 — Source Data for Expanded View and Appendix [file EMBJ-42-e113118-s005.zip]

Archive with 2 entries (2 files):
- Source_data_Appendix_Figures.zip
- Source_data_EV_Figures.zip
