# Supplementary material for: ER stress induces caspase‐2‐tBID‐GSDME‐dependent cell death in neurons lytically infected with herpes simplex virus type 2
Source: EMBO J. 2023 Aug 30;42(19):e113118. doi: 10.15252/embj.2022113118 (PMC10548179; doi:10.15252/embj.2022113118)
Supplement: Supplementary file 6 — Source Data for Figure 1 [file EMBJ-42-e113118-s001.zip]

Archive with 38 entries (26 files):
- Source data Figure 1/1C/
- Source data Figure 1/1C/Western Blot  HMGB1 (lysis).tif
- Source data Figure 1/1C/Western Blot  Vinculin.tif
- Source data Figure 1/1C/Western Blot HMGB1 (sup).tif
- Source data Figure 1/1D/
- Source data Figure 1/1D/Western  Blot Vinculin.tif
- Source data Figure 1/1D/Western Blot GSDMD.tif
- Source data Figure 1/1E/
- Source data Figure 1/1E/Western Blot p-MLKL.tif
- Source data Figure 1/1E/Western Blot Vinculin.tif
- Source data Figure 1/1F/
- Source data Figure 1/1F/Western Blot CL-CASP3.tif
- Source data Figure 1/1F/Western Blot CL-PARP.tif
- Source data Figure 1/1F/Western Blot Vinculin.tif
- Source data Figure 1/1G/
- Source data Figure 1/1G/Western Blot Cyt c.tif
- Source data Figure 1/1G/Western Blot Vinculin.tif
- Source data Figure 1/1I and 1J/
- Source data Figure 1/1I and 1J/Western Blot GSDME.tif
- Source data Figure 1/1I and 1J/Western Blot Vinculin.tif
- Source data Figure 1/1K and 1L/
- Source data Figure 1/1K and 1L/1K/
- Source data Figure 1/1K and 1L/1K/1K/
- Source data Figure 1/1K and 1L/1K/1K/Western Blot CL-CASP3.tif
- Source data Figure 1/1K and 1L/1K/1K/Western Blot CL-PARP.tif
- Source data Figure 1/1K and 1L/1K/1K/Western Blot GSDME.tif
- Source data Figure 1/1K and 1L/1K/1K/Western Blot Vinculin.tif
- Source data Figure 1/1K and 1L/1L/
- Source data Figure 1/1K and 1L/1L/1L/
- Source data Figure 1/1K and 1L/1L/1L/Western Blot CL-CASP3.tif
- Source data Figure 1/1K and 1L/1L/1L/Western Blot CL-PARP.tif
- Source data Figure 1/1K and 1L/1L/1L/Western Blot GSDME.tif
- Source data Figure 1/1K and 1L/1L/1L/Western Blot Vinculin.tif
- Source data Figure 1/1N/
- Source data Figure 1/1N/Western Blot GSDME.tif
- Source data Figure 1/1N/Western Blot HMGB1 (lysis).tif
- Source data Figure 1/1N/Western Blot HMGB1 (sup).tif
- Source data Figure 1/1N/Western Blot Vinculin.tif
