# Supplementary material for: ER stress induces caspase‐2‐tBID‐GSDME‐dependent cell death in neurons lytically infected with herpes simplex virus type 2
Source: EMBO J. 2023 Aug 30;42(19):e113118. doi: 10.15252/embj.2022113118 (PMC10548179; doi:10.15252/embj.2022113118)
Supplement: Supplementary file 7 — Source Data for Figure 2 [file EMBJ-42-e113118-s011.zip]

Archive with 15 entries (12 files):
- Source data Figure 2/2B/
- Source data Figure 2/2B/Western Blot CASP1.tif
- Source data Figure 2/2B/Western Blot CL-PARP and CL-CASP3.tif
- Source data Figure 2/2B/Western Blot Vinculin GSDME and GSDMD.tif
- Source data Figure 2/2F/
- Source data Figure 2/2F/Western Blot CL-CASP3.tif
- Source data Figure 2/2F/Western Blot CL-PARP.tif
- Source data Figure 2/2F/Western Blot GSDME.tif
- Source data Figure 2/2F/Western Blot Vinculin.tif
- Source data Figure 2/2F/Western Blot VP5.tif
- Source data Figure 2/2I/
- Source data Figure 2/2I/Western Blot CL-CASP3.tif
- Source data Figure 2/2I/Western Blot CL-PARP.tif
- Source data Figure 2/2I/Western Blot GSDME.tif
- Source data Figure 2/2I/Western Blot Vinculin.tif
