# Supplementary material for: ER stress induces caspase‐2‐tBID‐GSDME‐dependent cell death in neurons lytically infected with herpes simplex virus type 2
Source: EMBO J. 2023 Aug 30;42(19):e113118. doi: 10.15252/embj.2022113118 (PMC10548179; doi:10.15252/embj.2022113118)
Supplement: Supplementary file 8 — Source Data for Figure 3 [file EMBJ-42-e113118-s008.zip]

Archive with 31 entries (26 files):
- Source data Figure 3/3A/
- Source data Figure 3/3A/Western Blot CASP1.tif
- Source data Figure 3/3A/Western Blot CASP2.tif
- Source data Figure 3/3A/Western Blot CASP3.tif
- Source data Figure 3/3A/Western Blot CASP4.tif
- Source data Figure 3/3A/Western Blot CASP5.tif
- Source data Figure 3/3A/Western Blot CASP6.tif
- Source data Figure 3/3A/Western Blot CASP7.tif
- Source data Figure 3/3A/Western Blot CASP8.tif
- Source data Figure 3/3A/Western Blot CASP9.tif
- Source data Figure 3/3A/Western Blot Vinculin.tif
- Source data Figure 3/3B/
- Source data Figure 3/3B/Western Blot CL-CASP3.tif
- Source data Figure 3/3B/Western Blot CL-PARP.tif
- Source data Figure 3/3B/Western Blot GSDME.tif
- Source data Figure 3/3B/Western Blot Vinculin.tif
- Source data Figure 3/3C/
- Source data Figure 3/3C/Western Blot CASP2.tif
- Source data Figure 3/3C/Western Blot CL-CASP3.tif
- Source data Figure 3/3C/Western Blot CL-PARP.tif
- Source data Figure 3/3C/Western Blot GSDME.tif
- Source data Figure 3/3C/Western Blot Vinculin.tif
- Source data Figure 3/3G/
- Source data Figure 3/3G/Western Blot CASP2.tif
- Source data Figure 3/3G/Western Blot HMGB1 (lysis).tif
- Source data Figure 3/3G/Western Blot HMGB1 (sup).tif
- Source data Figure 3/3G/Western Blot Vinculin.tif
- Source data Figure 3/3H/
- Source data Figure 3/3H/AAVS1 HSV2.tif
- Source data Figure 3/3H/CASP2 ko 1# HSV2.tif
- Source data Figure 3/3H/CASP2 KO 2# HSV2.tif
