# Supplementary material for: ER stress induces caspase‐2‐tBID‐GSDME‐dependent cell death in neurons lytically infected with herpes simplex virus type 2
Source: EMBO J. 2023 Aug 30;42(19):e113118. doi: 10.15252/embj.2022113118 (PMC10548179; doi:10.15252/embj.2022113118)
Supplement: Supplementary file 9 — Source Data for Figure 4 [file EMBJ-42-e113118-s007.zip]

Archive with 28 entries (21 files):
- Source data Figure 4/4A/
- Source data Figure 4/4A/Western Blot BID.tif
- Source data Figure 4/4A/Western Blot Vinculin.tif
- Source data Figure 4/4B/
- Source data Figure 4/4B/Western Blot BID.tif
- Source data Figure 4/4B/Western Blot CL-CASP3.tif
- Source data Figure 4/4B/Western Blot CL-PARP.tif
- Source data Figure 4/4B/Western Blot GSDME.tif
- Source data Figure 4/4B/Western Blot Vinculin.tif
- Source data Figure 4/4E/
- Source data Figure 4/4E/Western Blot HMGB1 (lysis).tif
- Source data Figure 4/4E/Western Blot HMGB1 (Sup).tif
- Source data Figure 4/4E/Western Blot Vinculin.tif
- Source data Figure 4/4F/
- Source data Figure 4/4F/Western Blot BID.tif
- Source data Figure 4/4F/Western Blot Vinculin.tif
- Source data Figure 4/4H/
- Source data Figure 4/4H/Western Blot CL-CASP3.tif
- Source data Figure 4/4H/Western Blot CL-PARP.tif
- Source data Figure 4/4H/Western Blot GSDME.tif
- Source data Figure 4/4H/Western Blot Vinculin.tif
- Source data Figure 4/4I/
- Source data Figure 4/4I/Western Blot HMGB1(lysis).tif
- Source data Figure 4/4I/Western Blot HMGB1(sup).tif
- Source data Figure 4/4I/Western Blot Vinculin.tif
- Source data Figure 4/4J/
- Source data Figure 4/4J/Western Blot GSDME .tif
- Source data Figure 4/4J/Western Blot Vinculin .tif
