# Supplementary material for: ER stress induces caspase‐2‐tBID‐GSDME‐dependent cell death in neurons lytically infected with herpes simplex virus type 2
Source: EMBO J. 2023 Aug 30;42(19):e113118. doi: 10.15252/embj.2022113118 (PMC10548179; doi:10.15252/embj.2022113118)
Supplement: Supplementary file 10 — Source Data for Figure 5 [file EMBJ-42-e113118-s004.zip]

Archive with 46 entries (38 files):
- Source data Figure 5/5A/
- Source data Figure 5/5A/Western Blot ATF6.tif
- Source data Figure 5/5A/Western Blot BIP.tif
- Source data Figure 5/5A/Western Blot CHOP.tif
- Source data Figure 5/5A/Western Blot cleaved ATF6.tif
- Source data Figure 5/5A/Western Blot p-eIF2a.tif
- Source data Figure 5/5A/Western Blot p-IRE1a.tif
- Source data Figure 5/5A/Western Blot p-JNK.tif
- Source data Figure 5/5A/Western Blot p-PERK.tif
- Source data Figure 5/5A/Western Blot Vinculin.tif
- Source data Figure 5/5A/Western Blot XBP1s.tif
- Source data Figure 5/5C/
- Source data Figure 5/5C/Western Blot BAD (pS112).tif
- Source data Figure 5/5C/Western Blot BCL-XL.tif
- Source data Figure 5/5C/Western Blot Cathepsin B.tif
- Source data Figure 5/5C/Western Blot CL-PARP.tif
- Source data Figure 5/5C/Western Blot MCL-1.tif
- Source data Figure 5/5C/Western Blot Vinculin.tif
- Source data Figure 5/5C/Western Blot VP5.tif
- Source data Figure 5/5E/
- Source data Figure 5/5E/Western Blot CL-CASP3.tif
- Source data Figure 5/5E/Western Blot CL-PARP.tif
- Source data Figure 5/5E/Western Blot GSDME.tif
- Source data Figure 5/5E/Western Blot Vinculin.tif
- Source data Figure 5/5F/
- Source data Figure 5/5F/Western Blot GSDME.tif
- Source data Figure 5/5F/Western Blot Vinculin.tif
- Source data Figure 5/5G/
- Source data Figure 5/5G/Western Blot CL-CASP3.tif
- Source data Figure 5/5G/Western Blot CL-PARP.tif
- Source data Figure 5/5G/Western Blot GSDME.tif
- Source data Figure 5/5G/Western Blot Vinculin.tif
- Source data Figure 5/5I/
- Source data Figure 5/5I/Western Blot Cyt c (sup).tif
- Source data Figure 5/5I/Western Blot HMGB1 (lysis).tif
- Source data Figure 5/5I/Western Blot HMGB1 (sup).tif
- Source data Figure 5/5K/
- Source data Figure 5/5K/Western Blot BID.tif
- Source data Figure 5/5K/Western Blot Vinculin.tif
- Source data Figure 5/5L/
- Source data Figure 5/5L/Western Blot BID.tif
- Source data Figure 5/5L/Western Blot BIP overexpression.tif
- Source data Figure 5/5L/Western Blot BIP.tif
- Source data Figure 5/5L/Western Blot CL-CASP3.tif
- Source data Figure 5/5L/Western Blot GSDME.tif
- Source data Figure 5/5L/Western Blot Vinculin.tif
