# Supplementary material for: ER stress induces caspase‐2‐tBID‐GSDME‐dependent cell death in neurons lytically infected with herpes simplex virus type 2
Source: EMBO J. 2023 Aug 30;42(19):e113118. doi: 10.15252/embj.2022113118 (PMC10548179; doi:10.15252/embj.2022113118)
Supplement: Supplementary file 11 — Source Data for Figure 6 [file EMBJ-42-e113118-s002.zip]

Archive with 24 entries (19 files):
- Source data Figure 6/6C/
- Source data Figure 6/6C/Western Blot p-JNK.tif
- Source data Figure 6/6C/Western Blot Vinculin.tif
- Source data Figure 6/6C/Western Blot XBP1s XBP1u.tif
- Source data Figure 6/6C/Western Blot XBP1s.tif
- Source data Figure 6/6E/
- Source data Figure 6/6E/Weatern Blot HMGB1 (sup).tif
- Source data Figure 6/6E/Weatern Blot IRE1a.tif
- Source data Figure 6/6E/Weatern Blot Vinculin.tif
- Source data Figure 6/6E/Western Blot Cyt c (sup).tif
- Source data Figure 6/6E/Western Blot GSDME.tif
- Source data Figure 6/6F/
- Source data Figure 6/6F/Weatern Blot GSDME.tif
- Source data Figure 6/6F/Weatern Blot Vinculin.tif
- Source data Figure 6/6G/
- Source data Figure 6/6G/Weatern Blot  p-JNK.tif
- Source data Figure 6/6G/Weatern Blot Vinculin.tif
- Source data Figure 6/6H/
- Source data Figure 6/6H/Weatern Blot CL-PARP.tif
- Source data Figure 6/6H/Weatern Blot Cyt c (sup).tif
- Source data Figure 6/6H/Weatern Blot GSDME.tif
- Source data Figure 6/6H/Weatern Blot HMGB1 (sup).tif
- Source data Figure 6/6H/Weatern Blot p-JNK.tif
- Source data Figure 6/6H/Weatern Blot Vinculin.tif
